# Supplementary material for: Bridging local and global tortuosity of retinal vessels: Objective testing of index performance
Source: PLoS One. 2025 Aug 7;20(8):e0329379. doi: 10.1371/journal.pone.0329379 (PMC12331121; doi:10.1371/journal.pone.0329379)
Supplement: S1 Appendix — Figures analogous to those shown in Figs. 3d, 3f, 3h, 3i, and 3j, are included. (ZIP) [file pone.0329379.s001.zip]

Archive with 424 entries (393 files):
- S1 Appendix/
- __MACOSX/._S1 Appendix
- S1 Appendix/026_Artery/
- __MACOSX/S1 Appendix/._026_Artery
- S1 Appendix/110_Artery/
- __MACOSX/S1 Appendix/._110_Artery
- S1 Appendix/010_Artery/
- __MACOSX/S1 Appendix/._010_Artery
- S1 Appendix/073_Artery/
- __MACOSX/S1 Appendix/._073_Artery
- S1 Appendix/102_Artery/
- __MACOSX/S1 Appendix/._102_Artery
- S1 Appendix/.DS_Store
- __MACOSX/S1 Appendix/._.DS_Store
- S1 Appendix/248_Artery/
- __MACOSX/S1 Appendix/._248_Artery
- S1 Appendix/182_Artery/
- __MACOSX/S1 Appendix/._182_Artery
- S1 Appendix/155_Artery/
- __MACOSX/S1 Appendix/._155_Artery
- S1 Appendix/186_Artery/
- __MACOSX/S1 Appendix/._186_Artery
- S1 Appendix/008_Artery/
- __MACOSX/S1 Appendix/._008_Artery
- S1 Appendix/179_Artery/
- __MACOSX/S1 Appendix/._179_Artery
- S1 Appendix/032_Artery/
- __MACOSX/S1 Appendix/._032_Artery
- S1 Appendix/014_Artery/
- __MACOSX/S1 Appendix/._014_Artery
- S1 Appendix/169_Artery/
- __MACOSX/S1 Appendix/._169_Artery
- S1 Appendix/242_Artery/
- __MACOSX/S1 Appendix/._242_Artery
- S1 Appendix/209_Artery/
- __MACOSX/S1 Appendix/._209_Artery
- S1 Appendix/205_Artery/
- __MACOSX/S1 Appendix/._205_Artery
- S1 Appendix/011_Artery/
- __MACOSX/S1 Appendix/._011_Artery
- S1 Appendix/056_Artery/
- __MACOSX/S1 Appendix/._056_Artery
- S1 Appendix/035_Artery/
- __MACOSX/S1 Appendix/._035_Artery
- S1 Appendix/048_Artery/
- __MACOSX/S1 Appendix/._048_Artery
- S1 Appendix/144_Artery/
- __MACOSX/S1 Appendix/._144_Artery
- S1 Appendix/127_Artery/
- __MACOSX/S1 Appendix/._127_Artery
- S1 Appendix/001_Artery/
- __MACOSX/S1 Appendix/._001_Artery
- S1 Appendix/238_Artery/
- __MACOSX/S1 Appendix/._238_Artery
- S1 Appendix/222_Artery/
- __MACOSX/S1 Appendix/._222_Artery
- S1 Appendix/230_Artery/
- __MACOSX/S1 Appendix/._230_Artery
- S1 Appendix/251_Artery/
- __MACOSX/S1 Appendix/._251_Artery
- S1 Appendix/243_Artery/
- __MACOSX/S1 Appendix/._243_Artery
- S1 Appendix/015_Artery/
- __MACOSX/S1 Appendix/._015_Artery
- S1 Appendix/026_Artery/.DS_Store
- __MACOSX/S1 Appendix/026_Artery/._.DS_Store
- S1 Appendix/026_Artery/j_partition_026.tif
- __MACOSX/S1 Appendix/026_Artery/._j_partition_026.tif
- S1 Appendix/026_Artery/f_Skeleton_026.tif
- __MACOSX/S1 Appendix/026_Artery/._f_Skeleton_026.tif
- S1 Appendix/026_Artery/d_ROI with manual trace_026.tif
- __MACOSX/S1 Appendix/026_Artery/._d_ROI with manual trace_026.tif
- S1 Appendix/026_Artery/h_centerline and division points_026.tif
- __MACOSX/S1 Appendix/026_Artery/._h_centerline and division points_026.tif
- S1 Appendix/026_Artery/i_smoothed segment_026.tif
- __MACOSX/S1 Appendix/026_Artery/._i_smoothed segment_026.tif
- S1 Appendix/110_Artery/j_partition_110.tif
- __MACOSX/S1 Appendix/110_Artery/._j_partition_110.tif
- S1 Appendix/110_Artery/.DS_Store
- __MACOSX/S1 Appendix/110_Artery/._.DS_Store
- S1 Appendix/110_Artery/f_Skeleton_110.tif
- __MACOSX/S1 Appendix/110_Artery/._f_Skeleton_110.tif
- S1 Appendix/110_Artery/d_ROI with manual trace_110.tif
- __MACOSX/S1 Appendix/110_Artery/._d_ROI with manual trace_110.tif
- S1 Appendix/110_Artery/i_smoothed segment_110.tif
- __MACOSX/S1 Appendix/110_Artery/._i_smoothed segment_110.tif
- S1 Appendix/110_Artery/h_centerline and division points_110.tif
- __MACOSX/S1 Appendix/110_Artery/._h_centerline and division points_110.tif
- S1 Appendix/010_Artery/.DS_Store
- __MACOSX/S1 Appendix/010_Artery/._.DS_Store
- S1 Appendix/010_Artery/h_centerline and division points_010.tif
- __MACOSX/S1 Appendix/010_Artery/._h_centerline and division points_010.tif
- S1 Appendix/010_Artery/i_smoothed segment_010.tif
- __MACOSX/S1 Appendix/010_Artery/._i_smoothed segment_010.tif
- S1 Appendix/010_Artery/j_partition_010.tif
- __MACOSX/S1 Appendix/010_Artery/._j_partition_010.tif
- S1 Appendix/010_Artery/f_Skeleton_010.tif
- __MACOSX/S1 Appendix/010_Artery/._f_Skeleton_010.tif
- S1 Appendix/010_Artery/d_ROI with manual trace_010.tif
- __MACOSX/S1 Appendix/010_Artery/._d_ROI with manual trace_010.tif
- S1 Appendix/073_Artery/j_partition_073.tif
- __MACOSX/S1 Appendix/073_Artery/._j_partition_073.tif
- S1 Appendix/073_Artery/.DS_Store
- __MACOSX/S1 Appendix/073_Artery/._.DS_Store
- S1 Appendix/073_Artery/f_Skeleton_073.tif
- __MACOSX/S1 Appendix/073_Artery/._f_Skeleton_073.tif
- S1 Appendix/073_Artery/d_ROI with manual trace_073.tif
- __MACOSX/S1 Appendix/073_Artery/._d_ROI with manual trace_073.tif
- S1 Appendix/073_Artery/h_centerline and division points_073.tif
- __MACOSX/S1 Appendix/073_Artery/._h_centerline and division points_073.tif
- S1 Appendix/073_Artery/i_smoothed segment_073.tif
- __MACOSX/S1 Appendix/073_Artery/._i_smoothed segment_073.tif
- S1 Appendix/102_Artery/f_Skeleton_102.tif
- __MACOSX/S1 Appendix/102_Artery/._f_Skeleton_102.tif
- S1 Appendix/102_Artery/d_ROI with manual trace_102.tif
- __MACOSX/S1 Appendix/102_Artery/._d_ROI with manual trace_102.tif
- S1 Appendix/102_Artery/.DS_Store
- __MACOSX/S1 Appendix/102_Artery/._.DS_Store
- S1 Appendix/102_Artery/j_partition_102.tif
- __MACOSX/S1 Appendix/102_Artery/._j_partition_102.tif
- S1 Appendix/102_Artery/i_smoothed segment_102.tif
- __MACOSX/S1 Appendix/102_Artery/._i_smoothed segment_102.tif
- S1 Appendix/102_Artery/h_centerline and division points_102.tif
- __MACOSX/S1 Appendix/102_Artery/._h_centerline and division points_102.tif
- S1 Appendix/248_Artery/f_Skeleton_248.tif
- __MACOSX/S1 Appendix/248_Artery/._f_Skeleton_248.tif
- S1 Appendix/248_Artery/d_ROI with manual trace_248.tif
- __MACOSX/S1 Appendix/248_Artery/._d_ROI with manual trace_248.tif
- S1 Appendix/248_Artery/.DS_Store
- __MACOSX/S1 Appendix/248_Artery/._.DS_Store
- S1 Appendix/248_Artery/j_partition_248.tif
- __MACOSX/S1 Appendix/248_Artery/._j_partition_248.tif
- S1 Appendix/248_Artery/h_centerline and division points_248.tif
- __MACOSX/S1 Appendix/248_Artery/._h_centerline and division points_248.tif
- S1 Appendix/248_Artery/i_smoothed segment_248.tif
- __MACOSX/S1 Appendix/248_Artery/._i_smoothed segment_248.tif
- S1 Appendix/182_Artery/.DS_Store
- __MACOSX/S1 Appendix/182_Artery/._.DS_Store
- S1 Appendix/182_Artery/d_ROI with manual trace_182.tif
- __MACOSX/S1 Appendix/182_Artery/._d_ROI with manual trace_182.tif
- S1 Appendix/182_Artery/f_Skeleton_182.tif
- __MACOSX/S1 Appendix/182_Artery/._f_Skeleton_182.tif
- S1 Appendix/182_Artery/j_partition_182.tif
- __MACOSX/S1 Appendix/182_Artery/._j_partition_182.tif
- S1 Appendix/182_Artery/h_centerline and division points_182.tif
- __MACOSX/S1 Appendix/182_Artery/._h_centerline and division points_182.tif
- S1 Appendix/182_Artery/i_smoothed segment_182.tif
- __MACOSX/S1 Appendix/182_Artery/._i_smoothed segment_182.tif
- S1 Appendix/155_Artery/.DS_Store
- __MACOSX/S1 Appendix/155_Artery/._.DS_Store
- S1 Appendix/155_Artery/f_Skeleton_155.tif
- __MACOSX/S1 Appendix/155_Artery/._f_Skeleton_155.tif
- S1 Appendix/155_Artery/d_ROI with manual trace_155.tif
- __MACOSX/S1 Appendix/155_Artery/._d_ROI with manual trace_155.tif
- S1 Appendix/155_Artery/j_partition_155.tif
- __MACOSX/S1 Appendix/155_Artery/._j_partition_155.tif
- S1 Appendix/155_Artery/h_centerline and division points_155.tif
- __MACOSX/S1 Appendix/155_Artery/._h_centerline and division points_155.tif
- S1 Appendix/155_Artery/i_smoothed segment_155.tif
- __MACOSX/S1 Appendix/155_Artery/._i_smoothed segment_155.tif
- S1 Appendix/186_Artery/.DS_Store
- __MACOSX/S1 Appendix/186_Artery/._.DS_Store
- S1 Appendix/186_Artery/j_partition_186.tif
- __MACOSX/S1 Appendix/186_Artery/._j_partition_186.tif
- S1 Appendix/186_Artery/f_Skeleton_186.tif
- __MACOSX/S1 Appendix/186_Artery/._f_Skeleton_186.tif
- S1 Appendix/186_Artery/d_ROI with manual trace_186.tif
- __MACOSX/S1 Appendix/186_Artery/._d_ROI with manual trace_186.tif
- S1 Appendix/186_Artery/i_smoothed segment_186.tif
- __MACOSX/S1 Appendix/186_Artery/._i_smoothed segment_186.tif
- S1 Appendix/186_Artery/h_centerline and division points_186.tif
- __MACOSX/S1 Appendix/186_Artery/._h_centerline and division points_186.tif
- S1 Appendix/008_Artery/.DS_Store
- __MACOSX/S1 Appendix/008_Artery/._.DS_Store
- S1 Appendix/008_Artery/f_Skeleton_008.tif
- __MACOSX/S1 Appendix/008_Artery/._f_Skeleton_008.tif
- S1 Appendix/008_Artery/d_ROI with manual trace_008.tif
- __MACOSX/S1 Appendix/008_Artery/._d_ROI with manual trace_008.tif
- S1 Appendix/008_Artery/j_partition_008.tif
- __MACOSX/S1 Appendix/008_Artery/._j_partition_008.tif
- S1 Appendix/008_Artery/h_centerline and division points_008.tif
- __MACOSX/S1 Appendix/008_Artery/._h_centerline and division points_008.tif
- S1 Appendix/008_Artery/i_smoothed segment_008.tif
- __MACOSX/S1 Appendix/008_Artery/._i_smoothed segment_008.tif
- S1 Appendix/179_Artery/.DS_Store
- __MACOSX/S1 Appendix/179_Artery/._.DS_Store
- S1 Appendix/179_Artery/j_partition_179.tif
- __MACOSX/S1 Appendix/179_Artery/._j_partition_179.tif
- S1 Appendix/179_Artery/f_Skeleton_179.tif
- __MACOSX/S1 Appendix/179_Artery/._f_Skeleton_179.tif
- S1 Appendix/179_Artery/d_ROI with manual trace_179.tif
- __MACOSX/S1 Appendix/179_Artery/._d_ROI with manual trace_179.tif
- S1 Appendix/179_Artery/i_smoothed segment_179.tif
- __MACOSX/S1 Appendix/179_Artery/._i_smoothed segment_179.tif
- S1 Appendix/179_Artery/h_centerline and division points_179.tif
- __MACOSX/S1 Appendix/179_Artery/._h_centerline and division points_179.tif
- S1 Appendix/032_Artery/.DS_Store
- __MACOSX/S1 Appendix/032_Artery/._.DS_Store
- S1 Appendix/032_Artery/j_partition_032.tif
- __MACOSX/S1 Appendix/032_Artery/._j_partition_032.tif
- S1 Appendix/032_Artery/d_ROI with manual trace_032.tif
- __MACOSX/S1 Appendix/032_Artery/._d_ROI with manual trace_032.tif
- S1 Appendix/032_Artery/f_Skeleton_032.tif
- __MACOSX/S1 Appendix/032_Artery/._f_Skeleton_032.tif
- S1 Appendix/032_Artery/h_centerline and division points_032.tif
- __MACOSX/S1 Appendix/032_Artery/._h_centerline and division points_032.tif
- S1 Appendix/032_Artery/i_smoothed segment_032.tif
- __MACOSX/S1 Appendix/032_Artery/._i_smoothed segment_032.tif
- S1 Appendix/014_Artery/i_smoothed segment_014.tif
- __MACOSX/S1 Appendix/014_Artery/._i_smoothed segment_014.tif
- S1 Appendix/014_Artery/h_centerline and division points_014.tif
- __MACOSX/S1 Appendix/014_Artery/._h_centerline and division points_014.tif
- S1 Appendix/014_Artery/.DS_Store
- __MACOSX/S1 Appendix/014_Artery/._.DS_Store
- S1 Appendix/014_Artery/d_ROI with manual trace_014.tif
- __MACOSX/S1 Appendix/014_Artery/._d_ROI with manual trace_014.tif
- S1 Appendix/014_Artery/f_Skeleton_014.tif
- __MACOSX/S1 Appendix/014_Artery/._f_Skeleton_014.tif
- S1 Appendix/014_Artery/j_partition_014.tif
- __MACOSX/S1 Appendix/014_Artery/._j_partition_014.tif
- S1 Appendix/169_Artery/.DS_Store
- __MACOSX/S1 Appendix/169_Artery/._.DS_Store
- S1 Appendix/169_Artery/f_Skeleton_169.tif
- __MACOSX/S1 Appendix/169_Artery/._f_Skeleton_169.tif
- S1 Appendix/169_Artery/d_ROI with manual trace_169.tif
- __MACOSX/S1 Appendix/169_Artery/._d_ROI with manual trace_169.tif
- S1 Appendix/169_Artery/j_partition_169.tif
- __MACOSX/S1 Appendix/169_Artery/._j_partition_169.tif
- S1 Appendix/169_Artery/h_centerline and division points_169.tif
- __MACOSX/S1 Appendix/169_Artery/._h_centerline and division points_169.tif
- S1 Appendix/169_Artery/i_smoothed segment_169.tif
- __MACOSX/S1 Appendix/169_Artery/._i_smoothed segment_169.tif
- S1 Appendix/242_Artery/.DS_Store
- __MACOSX/S1 Appendix/242_Artery/._.DS_Store
- S1 Appendix/242_Artery/h_centerline and division points_242.tif
- __MACOSX/S1 Appendix/242_Artery/._h_centerline and division points_242.tif
- S1 Appendix/242_Artery/i_smoothed segment_242.tif
- __MACOSX/S1 Appendix/242_Artery/._i_smoothed segment_242.tif
- S1 Appendix/242_Artery/f_Skeleton_242.tif
- __MACOSX/S1 Appendix/242_Artery/._f_Skeleton_242.tif
- S1 Appendix/242_Artery/d_ROI with manual trace_242.tif
- __MACOSX/S1 Appendix/242_Artery/._d_ROI with manual trace_242.tif
- S1 Appendix/242_Artery/j_partition_242.tif
- __MACOSX/S1 Appendix/242_Artery/._j_partition_242.tif
- S1 Appendix/209_Artery/.DS_Store
- __MACOSX/S1 Appendix/209_Artery/._.DS_Store
- S1 Appendix/209_Artery/d_ROI with manual trace_209.tif
- __MACOSX/S1 Appendix/209_Artery/._d_ROI with manual trace_209.tif
- S1 Appendix/209_Artery/f_Skeleton_209.tif
- __MACOSX/S1 Appendix/209_Artery/._f_Skeleton_209.tif
- S1 Appendix/209_Artery/j_partition_209.tif
- __MACOSX/S1 Appendix/209_Artery/._j_partition_209.tif
- S1 Appendix/209_Artery/h_centerline and division points_209.tif
- __MACOSX/S1 Appendix/209_Artery/._h_centerline and division points_209.tif
- S1 Appendix/209_Artery/i_smoothed segment_209.tif
- __MACOSX/S1 Appendix/209_Artery/._i_smoothed segment_209.tif
- S1 Appendix/205_Artery/.DS_Store
- __MACOSX/S1 Appendix/205_Artery/._.DS_Store
- S1 Appendix/205_Artery/h_centerline and division points_205.tif
- __MACOSX/S1 Appendix/205_Artery/._h_centerline and division points_205.tif
- S1 Appendix/205_Artery/i_smoothed segment_205.tif
- __MACOSX/S1 Appendix/205_Artery/._i_smoothed segment_205.tif
- S1 Appendix/205_Artery/j_partition_205.tif
- __MACOSX/S1 Appendix/205_Artery/._j_partition_205.tif
- S1 Appendix/205_Artery/f_Skeleton_205.tif
- __MACOSX/S1 Appendix/205_Artery/._f_Skeleton_205.tif
- S1 Appendix/205_Artery/d_ROI with manual trace_205.tif
- __MACOSX/S1 Appendix/205_Artery/._d_ROI with manual trace_205.tif
- S1 Appendix/011_Artery/i_smoothed segment_011.tif
- __MACOSX/S1 Appendix/011_Artery/._i_smoothed segment_011.tif
- S1 Appendix/011_Artery/h_centerline and division points_011.tif
- __MACOSX/S1 Appendix/011_Artery/._h_centerline and division points_011.tif
- S1 Appendix/011_Artery/.DS_Store
- __MACOSX/S1 Appendix/011_Artery/._.DS_Store
- S1 Appendix/011_Artery/j_partition_011.tif
- __MACOSX/S1 Appendix/011_Artery/._j_partition_011.tif
- S1 Appendix/011_Artery/d_ROI with manual trace_011.tif
- __MACOSX/S1 Appendix/011_Artery/._d_ROI with manual trace_011.tif
- S1 Appendix/011_Artery/f_Skeleton_011.tif
- __MACOSX/S1 Appendix/011_Artery/._f_Skeleton_011.tif
- S1 Appendix/056_Artery/.DS_Store
- __MACOSX/S1 Appendix/056_Artery/._.DS_Store
- S1 Appendix/056_Artery/i_smoothed segment_056.tif
- __MACOSX/S1 Appendix/056_Artery/._i_smoothed segment_056.tif
- S1 Appendix/056_Artery/h_centerline and division points_056.tif
- __MACOSX/S1 Appendix/056_Artery/._h_centerline and division points_056.tif
- S1 Appendix/056_Artery/d_ROI with manual trace_056.tif
- __MACOSX/S1 Appendix/056_Artery/._d_ROI with manual trace_056.tif
- S1 Appendix/056_Artery/f_Skeleton_056.tif
- __MACOSX/S1 Appendix/056_Artery/._f_Skeleton_056.tif
- S1 Appendix/056_Artery/j_partition_056.tif
- __MACOSX/S1 Appendix/056_Artery/._j_partition_056.tif
- S1 Appendix/035_Artery/.DS_Store
- __MACOSX/S1 Appendix/035_Artery/._.DS_Store
- S1 Appendix/035_Artery/d_ROI with manual trace_035.tif
- __MACOSX/S1 Appendix/035_Artery/._d_ROI with manual trace_035.tif
- S1 Appendix/035_Artery/f_Skeleton_035.tif
- __MACOSX/S1 Appendix/035_Artery/._f_Skeleton_035.tif
- S1 Appendix/035_Artery/j_partition_035.tif
- __MACOSX/S1 Appendix/035_Artery/._j_partition_035.tif
[truncated: 124 more entries]
