# Supplementary material for: Bridging local and global tortuosity of retinal vessels: Objective testing of index performance
Source: PLoS One. 2025 Aug 7;20(8):e0329379. doi: 10.1371/journal.pone.0329379 (PMC12331121; doi:10.1371/journal.pone.0329379)
Supplement: S1 Table — (XLSX) [file pone.0329379.s002.xlsx]

## Sheet: Hoja1
Figure 4. Data												Figure 5. Data
RET-TORT Dataset			Local Tortuosity measure									RET-TORT Dataset			Global Tortuosity measure. Weighting scheme = WAL. (GTi=[Ti]WAL)
File name	Ophthalmol ranking	Artery #	DF	T1	T2	T3	T4	T5	T6	T7		File name	Ophthalmol ranking	Artery #	GDF	GT1	GT2	GT3	GT4	GT5	GT6	GT7
238_Artery	1	238	1.0542	0.0542006	3.65949	0.0831828	0.00814759	0.000185201	0.00858919	0.000195239		238_Artery	1	238	1.01529	0.0152851	1.22358	0.0191227	0.00817868	0.000186148	0.00829477	0.000188377
102_Artery	2	102	1.01832	0.0183235	2.52835	0.0234858	0.00501165	4.65532e-05	0.00510348	4.74062e-05		102_Artery	2	102	1.0072	0.00719591	0.483783	0.00420879	0.00478219	4.5414e-05	0.00482319	4.58525e-05
209_Artery	3	209	1.04318	0.0431785	5.02763	0.0885123	0.00799255	0.00014071	0.00833766	0.000146786		209_Artery	3	209	1.00648	0.00648456	0.689575	0.0121628	0.00805687	0.000142115	0.00811289	0.000143028
056_Artery	4	56	1.01228	0.0122846	3.05649	0.0338942	0.00705465	7.82309e-05	0.00714131	7.91919e-05		056_Artery	4	56	1.00706	0.00705583	1.02509	0.0115659	0.00710126	7.85939e-05	0.00715667	7.9223e-05
230_Artery	5	230	1.05636	0.0563614	4.30615	0.0886613	0.00833533	0.00017162	0.00880512	0.000181293		230_Artery	5	230	1.03863	0.038633	1.60099	0.0328379	0.00840829	0.000172685	0.0088472	0.000183358
186_Artery	6	186	1.05336	0.053358	4.2473	0.0687271	0.00674264	0.000109105	0.00710242	0.000114927		186_Artery	6	186	1.00523	0.00522502	0.67209	0.0112613	0.00681139	0.000109885	0.00685029	0.000110597
144_Artery	7	144	1.07884	0.0788415	6.12466	0.156924	0.0100479	0.000257442	0.01084	0.000277739		144_Artery	7	144	1.02106	0.0210608	0.875341	0.0249328	0.0101524	0.000259032	0.0103791	0.000266435
110_Artery	8	110	1.0972	0.0972047	5.04259	0.104678	0.00901119	0.000187061	0.00988712	0.000205244		110_Artery	8	110	1.05202	0.0520247	1.79786	0.0371844	0.00908701	0.00018826	0.00956896	0.000198383
073_Artery	9	73	1.0396	0.0395951	5.21098	0.13343	0.010188	0.000260869	0.0105914	0.000271198		073_Artery	9	73	1.00807	0.00806839	0.715241	0.0130108	0.0103568	0.000265867	0.0104491	0.000267898
155_Artery	10	155	1.04719	0.0471909	6.73193	0.151412	0.00978182	0.000220009	0.0102434	0.000230391		155_Artery	10	155	1.0199	0.0198994	1.18701	0.0311738	0.00991613	0.000222323	0.0101253	0.000228141
222_Artery	11	222	1.04314	0.0431414	6.31676	0.119276	0.00944584	0.000178361	0.00985334	0.000186056		222_Artery	11	222	1.01892	0.0189195	0.843336	0.0146965	0.00957023	0.000181486	0.0097868	0.000186285
001_Artery	12	1	1.11304	0.113042	3.79366	0.0385807	0.00646097	6.57066e-05	0.00719133	7.31342e-05		001_Artery	12	1	1.01153	0.0115281	0.493826	0.00424904	0.00625317	5.73516e-05	0.00633271	5.80921e-05
251_Artery	13	251	1.10873	0.108732	5.002	0.250673	0.0105892	0.000530675	0.0117406	0.000588377		251_Artery	13	251	1.04036	0.0403614	1.4031	0.0682947	0.0106527	0.000533452	0.0111654	0.000548331
169_Artery	14	169	1.10402	0.104018	4.31231	0.0644951	0.00852791	0.000127544	0.00941497	0.000140811		169_Artery	14	169	1.02235	0.0223535	1.22752	0.0165401	0.00846591	0.00012224	0.0086472	0.000124692
127_Artery	15	127	1.05109	0.0510889	3.80317	0.0449292	0.00798727	9.43585e-05	0.00839534	9.91792e-05		127_Artery	15	127	1.03037	0.0303699	2.06799	0.025371	0.0080731	9.5908e-05	0.00833229	9.9102e-05
242_Artery	16	242	1.07931	0.0793143	4.11749	0.0793864	0.0102	0.000196658	0.011009	0.000212256		242_Artery	16	242	1.06748	0.067476	1.38805	0.0265244	0.0102351	0.000197168	0.0109229	0.000209535
032_Artery	17	32	1.0373	0.0372962	5.30576	0.164855	0.0141598	0.000439959	0.0146879	0.000456367		032_Artery	17	32	1.02682	0.0268173	3.66696	0.0944209	0.0142105	0.00044141	0.0146063	0.000451356
035_Artery	18	35	1.07515	0.0751502	8.58271	0.200785	0.0143316	0.000335275	0.0154086	0.000360471		035_Artery	18	35	1.02699	0.026993	2.47659	0.0505479	0.0144977	0.000339316	0.0148888	0.000347774
026_Artery	19	26	1.08899	0.0889886	8.02802	0.193743	0.0142021	0.000342745	0.0154659	0.000373245		026_Artery	19	26	1.03311	0.0331095	1.28812	0.0304975	0.0143782	0.000347389	0.0148872	0.000359448
205_Artery	20	205	1.17176	0.171763	7.87592	0.137481	0.00968248	0.000169016	0.0113456	0.000198046		205_Artery	20	205	1.01303	0.0130328	0.997642	0.0150338	0.00979588	0.000170914	0.00997211	0.000174472
243_Artery	21	243	1.13802	0.138017	9.16597	0.201201	0.0124075	0.000272356	0.0141199	0.000309945		243_Artery	21	243	1.07292	0.0729217	1.95686	0.0396235	0.0125003	0.000274635	0.0137189	0.000306762
179_Artery	22	179	1.17895	0.178948	10.4523	0.335541	0.0138743	0.000445394	0.0163571	0.000525097		179_Artery	22	179	1.07641	0.0764067	1.43465	0.0395223	0.0137724	0.00036506	0.0156453	0.000435365
048_Artery	23	48	1.07048	0.0704837	9.51318	0.235456	0.0161285	0.000399189	0.0172653	0.000427326		048_Artery	23	48	1.06052	0.0605244	1.81901	0.0462532	0.0163314	0.000403734	0.0174886	0.000434546
011_Artery	24	11	1.17835	0.178347	14.5065	0.813459	0.028497	0.00159799	0.0335794	0.00188299		011_Artery	24	11	1.17205	0.172049	7.35408	0.420731	0.0287151	0.0016338	0.0336742	0.00192004
248_Artery	25	248	1.09266	0.0926599	9.21162	0.193157	0.0126563	0.000265387	0.013829	0.000289978		248_Artery	25	248	1.05649	0.0564908	1.9699	0.0424852	0.0127503	0.0002683	0.0135534	0.000286594
010_Artery	26	10	1.14518	0.145185	7.53741	0.351609	0.0184093	0.000858768	0.0210821	0.000983449		010_Artery	26	10	1.14483	0.144832	3.86125	0.136874	0.0189975	0.000878021	0.0222589	0.001059
182_Artery	27	182	1.19482	0.194815	11.4387	0.344286	0.0154909	0.000466252	0.0185088	0.000557085		182_Artery	27	182	1.07024	0.0702358	1.63406	0.044626	0.0156182	0.000469712	0.0169112	0.000509105
015_Artery	28	15	1.24033	0.240326	11.2967	0.341263	0.0184369	0.000556963	0.0228677	0.000690815		015_Artery	28	15	1.18827	0.188275	5.73477	0.185908	0.0185031	0.000559204	0.0220978	0.000675694
014_Artery	29	14	1.22277	0.22277	10.0103	0.293474	0.0196319	0.00057555	0.0240053	0.000703766		014_Artery	29	14	1.1305	0.130496	2.39977	0.0705705	0.0198013	0.00058137	0.0227112	0.000672132
008_Artery	30	8	1.21031	0.210306	12.5906	0.517604	0.0207077	0.000851302	0.0250627	0.00103034		008_Artery	30	8	1.17747	0.177465	2.62537	0.1032	0.0208635	0.0008575	0.0266432	0.00117634
